# Supplementary material for: Identification of the O-Glycan Epitope Targeted by the Anti-Human Carcinoma Monoclonal Antibody (mAb) NEO-201
Source: Cancers (Basel). 2022 Oct 12;14(20):4999. doi: 10.3390/cancers14204999 (PMC9599200; doi:10.3390/cancers14204999)
Supplement: Supplementary file 1 [file cancers-14-04999-s001.zip]

Archive with 2 entries (2 files):
- supplemental figures.pdf
- supplemental materials and methods.pdf
